# Supplementary material for: De novo whole-genome assembly of the critically endangered southern muriqui (Brachyteles arachnoides)
Source: G3 (Bethesda). 2025 Feb 17;15(4):jkaf034. doi: 10.1093/g3journal/jkaf034 (PMC12005144; doi:10.1093/g3journal/jkaf034)
Supplement: jkaf034_Supplementary_Data [file jkaf034_supplementary_data.zip]

Archive with 2 entries (2 files):
- File_S2_G3-2025-405702.gz
- jkaf034_Supplementary_Data.pdf
